# Supplementary material for: Serine/Threonine Protein Phosphatases 1 and 2A in Lung Endothelial Barrier Regulation
Source: Biomedicines. 2023 Jun 5;11(6):1638. doi: 10.3390/biomedicines11061638 (PMC10296329; doi:10.3390/biomedicines11061638)
Supplement: Supplementary file 1 [file biomedicines-11-01638-s001.zip]

Archive with 1 entries (1 files):
- biomedicines-2406392-supplementary.pdf
